# Supplementary material for: Impact of Deformability and Rigidity of Starch Granules on Linear and Non-Linear Rheological Behavior of Waxy Rice Starch Gels and Applicability for Food End Uses
Source: Foods. 2024 Jun 13;13(12):1864. doi: 10.3390/foods13121864 (PMC11202675; doi:10.3390/foods13121864)
Supplement: Supplementary file 1 [file foods-13-01864-s001.zip]

Archive with 1 entries (1 files):
- foods-3028929-supplementary.pdf
